# Supplementary material for: Effectiveness of an Educational Filmmaking Project in Promoting the Psychological Well-Being of Adolescents with Emotive/Behavioural Problems
Source: Healthcare (Basel). 2023 Jun 9;11(12):1695. doi: 10.3390/healthcare11121695 (PMC10297831; doi:10.3390/healthcare11121695)
Supplement: Supplementary file 1 [file healthcare-11-01695-s001.zip]

Archive with 1 entries (1 files):
- healthcare-2352986-supplementary.pdf
